# Supplementary material for: Galectin-3 level predicts response to ablation and outcomes in patients with persistent atrial fibrillation and systolic heart failure
Source: PLoS One. 2018 Aug 1;13(8):e0201517. doi: 10.1371/journal.pone.0201517 (PMC6070283; doi:10.1371/journal.pone.0201517)
Supplement: S1 Table — (XLSX) [file pone.0201517.s001.xlsx]

## Sheet: Feuil1
Age	BMI	Body surf	CM 1/0	CM type	IHD	DCM	HCM	ICD	App Shock	CHADS2VASC	CHADSVASC>2	HBP	Age ≥75 ans	Age 65-74	Diabetes	AVC	Vasc disease	Female sex	Heart rate TTE	LV-EDDi	Basal LVEF (%)	LA Vol-i (ml/m2)	Galectin-3	Gal 3 ≥26	Terciles Gal	BNP	BNP/100	MDRD	MDRD<60	Death M6	Rhythm M6 (SR=1 AF=0)	LVEF (%) à 6M	LVEF M6 ≥50	Delta LVEF	%Delta LVEF	Delta LVEF ≥10	AIC	Response Ablation M6	Reponse Cens	TX	Event	ace	a2a	Anti-Aldo	Amio	ANTI-RAAS	HF/DC 1/0	HF	HF/DC Cens
60	31.378	2.14282	1	CMD	0	1	0	0		2	0	1	0	0	0	0	0	0	90	28.9339	35	55	7.6	0	1	173	1.73	67	0	0	1	50	1	15	43	1	1	1	0	0	0	1	0	1	1	1	0	0	1
60	24.281	1.83644	0	0	0	0	0	0		1	0	0	0	0	0	0	0	0	95	34.3056	35	48	8.4	0	1	242	2.42	95	0	0	1	50	1	15	43	1	1	1	0	0	0	1	0	0	1	1	0	0	1
58	27.102	2.00866	0	0	0	0	0	0		1	0	0	0	0	0	0	0	0	90	24.8922	35	50	9.4	0	1	104	1.04	91	0	0	1	50	1	15	43	1	1	1	0	0	0	0	1	1	0	1	0	0	1
35	24.8792	2.12583	0	0	0	0	0	0		1	0	0	0	0	0	0	0	0	85	21.1682	40	24	9.7	0	1	37	0.37	88	0	0	1	55	1	15	38	1	1	1	0	0	0	0	0	0	1	0	0	0	1
66	29.0548	2.09762	0	0	0	0	0	0		2	0	0	0	1	0	0	0	0	85	22.8831	40	46	10.1	0	1	57	0.57	91	0	0	1	60	1	20	50	1	1	1	0	0	0	1	0	0	0	1	0	0	1
51	32.8466	2.36467	0	0	0	0	0	0		3	1	1	0	0	1	0	0	0	120	22.8362	40	34	10.8	0	1	58	0.58	68	0	0	1	55	1	15	38	1	1	1	0	0	0	1	0	1	1	1	0	0	1
50	32.0503	2.29764	1	CMD	0	1	0	0		1	0	0	0	0	0	0	0	0	90	24.3728	30	80	11.7	0	1	60	0.6	84	0	0	1	50	1	20	67	1	1	1	0	0	0	1	0	0	0	1	0	0	1
57	21.7994	1.78606	1	CMD	0	1	0	0		1	0	0	0	0	0	0	0	0	70	33.5936	30	30	12.2	0	1	124	1.24	88	0	0	1	50	1	20	67	1	1	1	0	0	0	1	0	1	1	1	0	0	1
55	22.6757	1.7282	1	CMH	0	0	1	0		3	1	0	0	0	0	2	0	0	70	23.1455	40	50	12.3	0	1	523	5.23	88	0	0	1	40	0	10	25	1	0	0	1	0	1	1	0	0	1	1	0	0	1
58	32.9287	2.23308	0	0	0	0	0	0		2	0	1	0	0	0	0	0	0	120	19.7037	40	55	12.7	0	1	246	2.46	107	0	0	0	70	1	30	75	1		0	1	0	1	0	0	0	1	0	0	0	1
36	27.4691	2.1095	0	0	0	0	0	0		1	0	0	0	0	0	0	0	0	115	23.7023	35	31	12.9	0	1	140	1.4	88	0	0	1	55	1	20	57	1	1	1	0	0	0	1	0	0	1	1	0	0	1
62	29.0123	2.16795	1	CMD	0	1	0	0		1	0	0	0	0	0	0	0	0	75	20.2957	30	35	13.1	0	1	187	1.87	52	1	0	1	50	1	20	67	1	1	1	0	0	0	1	0	1	0	1	0	0	1
63	32.1402	2.37756	0	0	0	0	0	0		2	0	1	0	0	0	0	0	0	80	23.9742	40	63	14.2	0	1	97	0.97	75	0	0	1	65	1	25	63	1	1	1	0	0	0	1	0	0	1	1	0	0	1
66	37.6378	2.12786	0	0	0	0	0	0		3	1	1	0	1	0	0	0	0	115	23.4978	40	45	14.4	0	1	394	3.94	89	0	0	1	60	1	20	50	1	1	1	0	0	0	1	0	0	0	1	0	0	1
62	42.735	2.12289	0	0	0	0	0	0		3	1	1	0	0	0	0	0	1	120	21.6686	35	45	14.6	0	1	59	0.59	82	0	0	1	60	1	25	71	1	1	1	0	0	0	1	0	1	1	1	0	0	1
38	31.6294	2.61151	0	0	0	0	0	0		3	1	0	2	0	0	0	0	0	70	16.8485	40	28	14.6	0	1	84	0.84	74	0	0	1	65	1	25	63	1	1	1	0	0	0	1	0	1	1	1	0	0	1
56	47.7769	2.8519	0	0	0	0	0	0		2	0	0	0	0	1	0	0	0	100	23.1425	40	56	14.8	0	1	106	1.06	108	0	0	1	55	1	15	38	1	1	1	0	0	0	1	0	0	1	1	0	0	1
76	25.7812	1.7127	1	CMD	0	1	0	0		3	1	0	2	0	0	0	0	0	100	32.697	40	54	14.9	0	1	336	3.36	80	0	0	0	40	0	0	0	0		0	1	0	1	1	0	0	1	1	0	0	1
68	29.321	2.17945	0	0	0	0	0	0		2	0	0	0	1	0	0	0	0	110	24.3181	35	46	14.9	0	1	333	3.33	71	0	0	1	70	1	35	100	1	1	1	0	0	0	0	0	0	1	0	0	0	1
57	30.1162	1.99165	1	CMI	1	0	0	1	0	4	1	1	0	0	1	0	1	0	75	32.6363	40	27	15.3	0	1	216	2.16	106	0	0	0	40	0	0	0	0		0	1	0	2	0	1	1	1	1	1	1	0
65	22.8571	1.84466	1	CMD	0	1	0	1	0	2	0	0	0	1	0	0	0	0	95	33.6105	20	71	15.3	0	1	334	3.34	64	0	0	1	50	1	30	150	1	1	1	0	0	0	0	0	1	1	1	0	0	1
72	25.7117	1.79118	0	0	0	0	0	0		4	1	1	0	1	0	0	0	1	80	26.7979	40	54	15.5	0	1	454	4.54	50	1	0	1	50	1	10	25	1	1	1	0	0	0	0	0	0	1	0	0	0	1
78	39.4421	2.25893	0	0	0	0	0	0		4	1	0	2	0	0	0	0	1	70	17.2648	40	30	15.6	0	1	45	0.45	74	0	0	1	75	1	35	88	1	1	1	0	0	0	0	0	1	1	1	0	0	1
67	38.8571	2.40514	0	0	0	0	0	0		2	0	0	0	1	0	0	0	0	110	26.1938	30	50	15.7	0	1	285	2.85	47	1	0	1	55	1	25	83	1	1	1	0	0	0	0	0	0	1	0	0	0	1
60	20.4783	1.73109	1	CMD	0	1	0	0		1	0	0	0	0	0	0	0	0	90	35.8156	35	92	15.9	0	1	257	2.57	102	0	0	1	50	1	15	43	1	1	1	0	0	0	1	0	1	1	1	0	0	1
70	27.4691	2.1095	0	0	0	0	0	0		2	0	0	0	1	0	0	0	0	120	29.3908	20	66	15.9	0	2	671	6.71	82	0	0	1	60	1	40	200	1	1	1	0	0	0	1	0	0	1	1	0	0	1
44	31.8845	2.62202	1	0	0	0	0	0		1	0	0	0	0	0	0	0	0	100	20.9762	35	66	16.2	0	2	1091	10.91	69	0	0	0	35	0	0	0	0		0	1	0	2	1	0	1	1	1	1	1	0
69	34.6627	2.15581	0	0	0	0	0	0		4	1	1	0	1	0	0	0	1	140	23.1932	30	70	16.3	0	2	1053	10.53	63	0	0	1	70	1	40	133	1	1	1	0	0	0	0	0	0	1	0	0	0	1
62	36.6115	2.3949	1	CMI	1	0	0	0		3	1	1	0	0	0	0	1	0	80	22.1303	40	26	16.5	0	2	75	0.75	73	0	0	1	50	1	10	25	1	1	1	0	0	0	0	1	0	1	1	0	0	1
74	28.4082	2.05649	1	CMD	0	1	0	0		3	1	1	0	1	0	0	0	0	75	33.066	25	29	16.6	0	2	447	4.47	58	1	0	0	50	1	25	100	1		0	1	0	1	1	0	0	1	1	0	0	1
73	27.852	1.83045	0	0	0	0	0	0		4	1	1	0	1	0	0	0	1	60	24.5841	25	28	17	0	2	369	3.69	61	0	0	1	60	1	35	140	1	1	1	0	0	0	1	0	0	1	1	0	0	1
56	34.718	2.4112	1	CMD	0	1	0	0		3	1	1	0	0	1	0	0	0	70	26.1281	25	47	17.1	0	2	92	0.92	70	0	0	1	30	0	5	20	0	0	0	1	0	1	1	0	1	1	1	0	0	1
66	32.788	2.15278	1	CMI	1	0	0	1	0	3	1	0	0	1	0	0	1	0	60	26.0129	35	48	17.3	0	2	364	3.64	106	0	0	0	40	0	5	14	0		0	1	0	1	0	1	0	1	1	0	0	1
51	26.4721	2.00222	0	0	0	0	0	0		1	0	0	0	0	0	0	0	0	145	24.9723	30	35	17.9	0	2	130	1.3	85	0	0	1	65	1	35	117	1	1	1	0	0	0	1	0	0	1	1	0	0	1
57	32.5619	2.08946	1	CMD	0	1	0	0		1	0	0	0	0	0	0	0	0	60	23.9297	40	37	18.1	0	2	106	1.06	99	0	0	1	55	1	15	38	1	1	1	0	0	0	0	1	0	1	1	0	0	1
62	15.917	1.47385	1	CMI	1	0	0	1	0	3	1	1	0	0	0	0	1	0	70	37.9958	25	36	18.5	0	2	519	5.19	47	1	0	1	30	0	5	20	0	0	0	1	0	1	1	0	1	1	1	0	0	1
79	35.1562	2	0	0	0	0	0	0		4	1	1	2	0	0	0	0	0	95	28.5	35	58	18.6	0	2	77	0.77	37	1	0	1	60	1	25	71	1	1	1	0	0	0	1	0	0	1	1	0	0	1
79	27.9155	1.86637	1	CMD	0	1	0	0		5	1	1	2	0	1	0	0	0	75	33.2196	30	62	18.6	0	2	120	1.2	47	1	0	1	50	1	20	67	1	1	1	0	0	0	0	1	0	1	1	0	0	1
50	25.3515	1.89297	1	0	0	0	0	0		3	1	1	0	0	0	0	1	0	65	33.8093	35	40	19.8	0	2	1087	10.87	64	0	0	1	55	1	20	57	1	1	1	0	0	0	1	0	0	1	1	0	0	1
67	34.4022	2.32152	1	CMI	1	0	0	0		5	1	1	0	1	1	0	1	0	80	24.5529	40	24	20.1	0	2	130	1.3	83	0	0	1	60	1	20	50	1	1	1	0	0	0	0	1	1	1	1	0	0	1
56	27.7551	2.03272	1	CMI	1	0	0	1	0	4	1	1	0	0	1	0	1	0	110	27.5493	40	32	20.1	0	2	213	2.13	69	0	0	1	40	0	0	0	0	0	0	1	0	1	1	0	0	1	1	0	0	1
64	34.4161	2.40069	0	0	0	0	0	0		2	0	1	0	0	0	0	0	0	80	24.5762	40	33	20.2	0	2	441	4.41	57	1	0	1	60	1	20	50	1	1	1	0	0	0	1	0	0	1	1	0	0	1
77	28.0899	2.09775	1	CMD	0	1	0	0		7	1	1	2	0	1	2	0	0	70	22.8817	40	36	20.7	0	2	145	1.45	50	1	0	1	60	1	20	50	1	1	1	0	0	0	1	0	0	1	1	0	0	1
79	24.8591	1.82567	1	CMI	1	0	0	0		4	1	0	2	0	0	0	1	0	100	34.508	25	68	20.9	0	2	1267	12.67	53	1	0	1	35	0	10	40	1	0	0	1	0	1	0	0	0	1	0	0	0	1
54	33.0247	2.31301	0	0	0	0	0	0		3	1	1	0	0	1	0	0	0	85	25.0756	40	70	21	0	2	256	2.56	77	0	0	1	65	1	25	63	1	1	1	0	0	0	0	0	0	1	0	0	0	1
46	31.467	2.4873	1	CMH	0	0	1	0		1	0	0	0	0	0	0	0	0	70	22.1123	40	39	21.3	0	2	116	1.16	62	0	0	1	55	1	15	38	1	1	1	0	0	0	0	1	0	1	1	0	0	1
78	29.4118	2.00347	1	CMI	1	0	0	0		4	1	0	2	0	0	0	1	0	55	30.9463	40	56	21.6	0	2	172	1.72	65	0	0	1	50	1	10	25	1	1	1	0	0	0	1	0	0	1	1	0	0	1
72	24.9199	1.66808	0	0	0	0	0	0		4	1	1	0	1	0	0	0	1	80	22.1812	40	32	21.7	0	2	201	2.01	81	0	0	1	65	1	25	63	1	1	1	0	0	0	0	0	0	1	0	0	0	1
60	29.9383	2.20227	0	0	0	0	0	0		3	1	1	0	0	0	0	1	0	85	21.3416	40	38	21.7	0	2	56	0.56	62	0	0	1	66	1	26	65	1	1	1	0	0	0	1	0	0	1	1	0	0	1
74	17.4191	1.48773	1	CMI	1	0	0	0		6	1	1	2	0	0	0	1	1	105	33.6083	35	39	21.8	0	2	210	2.1	42	1	0	0	20	0	-15	-43	0		0	1	0	2	1	0	1	1	1	1	1	0
74	26.8544	1.84722	0	0	0	0	0	0		5	1	1	0	1	0	0	1	1	105	31.3985	35	64	21.9	0	3	3125	31.25	65	0	0	1	50	1	15	43	1	1	1	0	0	0	1	0	0	1	1	0	0	1
67	40.0368	2.29637	1	CMD	0	1	0	0		3	1	0	0	1	0	0	0	1	90	24.8217	40	58	22.1	0	3	228	2.28	45	1	0	1	60	1	20	50	1	1	1	0	0	0	0	1	1	1	1	0	0	1
77	24.4898	1.90941	1	CMD	0	1	0	0		4	1	0	2	0	0	0	0	0	90	34.042	35	34	22.5	0	3	551	5.51	50	1	0	1	35	0	0	0	0	0	0	1	0	1	1	0	1	1	1	0	0	1
70	30.863	1.92686	0	0	0	0	0	0		4	1	1	0	1	0	0	0	1	110	26.468	40	43	23.2	0	3	367	3.67	61	0	0	1	70	1	30	75	1	1	1	0	0	0	1	0	0	1	1	0	0	1
70	26.5668	2.10924	0	0	0	0	0	0		4	1	1	0	1	1	0	0	0	75	27.9722	35	62	23.3	0	3	120	1.2	74	0	0	1	50	1	15	43	1	1	1	0	0	0	1	0	1	1	1	0	0	1
48	36.8851	2.10647	1	0	0	0	0	0		2	0	0	0	0	0	0	0	1	95	25.6353	35	45	24.1	0	3	178	1.78	51	1	0	1	60	1	25	71	1	1	1	0	0	0	1	0	0	1	1	0	0	1
67	33.0168	2.40976	1	CMD	0	1	0	0		4	1	1	0	1	1	0	0	0	95	29.4635	30	66	24.1	0	3	243	2.43	97	0	0	1	35	0	5	17	0	0	0	1	0	1	0	0	1	1	1	0	0	1
60	26.1224	1.97203	0	0	0	0	0	0		3	1	1	0	0	1	0	0	0	75	27.383	40	60	24.2	0	3	352	3.52	70	0	0	1	50	1	10	25	1	1	1	0	0	0	0	0	0	1	0	0	0	1
57	25.763	1.94165	1		0	0	1	0		2	0	1	0	0	0	0	0	0	85	26.2663	40	34	24.2	0	3	176	1.76	96	0	0	1	50	1	10	25	1	1	1	0	0	0	1	0	1	1	1	0	0	1
71	25.8166	1.82757	1	CMD	0	1	0	0		4	1	1	0	1	0	0	1	0	90	32.2834	25	67	25.1	0	3	312	3.12	64	0	0	1	55	1	30	120	1	1	1	0	0	0	1	0	0	1	1	0	0	1
67	37.4656	2.16217	1	CMD	0	1	0	0		3	1	1	0	1	0	0	0	0	60	27.7498	30	87	25.3	0	3	296	2.96	21	1	0	1	50	1	20	67	1	1	1	0	0	0	0	0	0	1	0	0	0	1
55	24.2215	1.81812	1	0	0	0	0	0		2	0	0	0	0	0	0	0	1	55	34.6512	20	45	25.5	0	3	218	2.18	55	1	0	1	50	1	30	150	1	1	1	0	0	0	1	0	1	1	1	0	0	1
63	38.3032	2.42899	1	CMI	1	0	0	1	0	4	1	1	0	0	1	0	1	0	80	25.525	35	51	26.7	1	3	448	4.48	47	1	0	1	55	1	20	57	1	1	1	0	0	0	0	0	0	1	0	0	0	1
74	20.3704	1.81659	1	CMI	1	0	0	1	1	3	1	0	2	0	0	0	0	0	110	36.8823	25	60	28.4	1	3	1921	19.21	53	1	1								0	1	0	3	1	0	1	1	1	1	0	0
57	41.5935	2.31972	1	CMD	0	1	0	1	0	2	0	0	0	0	1	0	0	0	85	29.3139	20	57	29.1	1	3	1195	11.95	44	1	0	1	50	1	30	150	1	1	1	0	0	2	1	0	1	1	1	1	1	0
67	29.6427	1.80216	0	0	0	0	0	0		4	1	1	0	1	0	0	0	1	105	22.7505	40	40	29.3	1	3	183	1.83	73	0	0	0	50	1	10	25	1		0	1	0	1	0	1	0	1	1	0	0	1
62	28.9647	2.22055	1	CMD	0	1	0	0		4	1	1	0	0	1	0	1	0	110	27.0204	30	33	30	1	3	112	1.12	85	0	0	0	35	0	5	17	0		0	1	0	1	0	1	1	1	1	0	0	1
81	20.8209	1.59722	1	CMI	1	0	0	1	1	4	1	0	2	0	0	0	1	0	80	41.9479	15	65	30.7	1	3	2568	25.68	24	1	0	0	30	0	15	100	1		0	1	0	1	1	0	0	1	1	0	0	1
69	26.1962	2.02581	1	CMI	1	0	0	1	1	5	1	1	0	1	1	0	1	0	65	28.137	30	33	32	1	3	1059	10.59	18	1	1								0	1	0	3	0	0	0	1	0	1	1	0
77	27.7008	1.9615	1	CMI	1	0	0	0		4	1	1	2	0	0	0	0	0	70	29.5691	30	62	33.4	1	3	107	1.07	74	0	0	0	50	1	20	67	1		0	1	0	0	1	0	0	1	1	0	0	1
53	26.5928	2.25093	1	CMI	1	0	0	1	0	2	0	0	0	0	0	0	1	0	80	27.5442	20	38	34.9	1	3	145	1.45	36	1	0	0	35	0	15	75	1		0	1	0	1	1	0	0	1	1	0	0	1
69	27.6817	1.94365	0	0	0	0	0	0		5	1	1	0	1	1	0	0	1	120	25.7248	40	36	40	1	3	193	1.93	41	1	1								0	1	0	3	1	0	1	1	1	1	0	0
63	30.4611	2.02093	0	CMH	0	0	0	0		3	1	1	0	0	1	0	0	0	120	22.267	40	38	42.4	1	3	193	1.93	36	1	0	1	50	1	10	25	1	0	0	1	0	2	1	0	1	1	1	1	1	0
64	27.5482	1.85405	1	CMD	0	1	0	1	0	4	1	1	0	0	1	0	1	0	95	40.452	15	76	59.5	1	3	1159	11.59	25	1	0	1	25	0	10	67	1	0	0	1	1	2	1	0	1	0	1	1	1	0
78	22.3863	1.79436	1	CMI	1	0	0	0		5	1	1	2	0	0	0	1	0	120	26.1932	30	33	99.4	1	3	3552	35.52	10	1	1								0	1	0	3	0	0	0	0	0	1	1	0
[truncated: 1 more columns]
